# Supplementary material for: Transcultural Validation of a Spanish Version of the Quality of Life in Epidermolysis Bullosa Questionnaire
Source: Int J Environ Res Public Health. 2022 Jun 9;19(12):7059. doi: 10.3390/ijerph19127059 (PMC9222315; doi:10.3390/ijerph19127059)
Supplement: Supplementary file 1 [file ijerph-19-07059-s001.zip]

Archive with 1 entries (1 files):
- ijerph-1720407-supplementary.pdf
